# Supplementary material for: Rac1 palmitoylation is required for cardiac stress adaptation and regulation of protein kinase A signaling
Source: JCI Insight. 2025 Sep 9;10(20):e193733. doi: 10.1172/jci.insight.193733 (PMC12581661; doi:10.1172/jci.insight.193733)
Supplement: Supporting data values [file jciinsight-10-193733-s057.xlsx]

## Sheet: Fig 1C
	Rac1 WT	Rac1 C178S
	1	0.7439
	1	0.789635
	1	0.43157
	1	0.499028

## Sheet: Fig 1E
	FLAG-Rac1-WT		FLAG-Rac1-C178S
	Saline	AngII	Saline	AngII
	1	1.483	0.481	0.717
	1	1.769	0.499	0.541
	1	1.548	0.717	0.933

## Sheet: Fig 1H
	Rac1 WT	Rac1 C178S
	0.71281	0.387323
	1.28382	0.479758
	1.00337	0.219743

## Sheet: Fig 1J
		G12V	G12V/C178S
		1.26896	1.29718
		0.6799	0.41191
		1.05114	1.38232

## Sheet: Fig 2C
	HW/BW, 2 mo
		Myh6-Cre	Rac1 cKI/cKI; --	Rac1 cKI/cKI; Myh6-Cre
		4.48	4.29	4.57
		4.63	4.66	4.42
		4.22	5.23	4.52
		4.39	4.75	4.45
		4.72	4.49	4.29
		4.97	4.28	4.91
			4.81	4.51
			4.46	4.78
			4.83	4.98
			5.13	4.45
			4.74	4.28
			4.72	4.67
			5.29	4.99
			4.87	4.59
			5.16	4.38
			4.86	4.56
			4.63	4.3
			4.74	4.85
			4.64	4.84
			4.56	4.42
			4.66	5.36
			4.41	4.78
			4.57	4.46
			4.03	4.6
			4.87	4.53
			4.16	4.92
			4.51	4.27
			4.67	4.82
			4.31	4.28
			5.03	4.81
			4.36	5
			4.86	4.49
			4.45	4.73
			4.94
			4.94
			4.56

## Sheet: Fig 2D
	FS % 4mo
				Myh6-Cre	Rac1 cKI/cKI; --	Rac1 cKI/cKI; Myh6-Cre
				17.9	33	33.4
				27	27.3	24.2
				21.5	29.8	29.9
				27.6	26.1	32.4
				18.2	27.9	25.9
				33.2	23.5	27.6
				35.6	24.3	18.5
				28.3	28.9	22.2

## Sheet: Fig 2E
	LVPWd, 4 mo
					Myh6-Cre	Rac1 cKI/cKI; --	Rac1 cKI/cKI; Myh6-Cre
					0.67	0.74	0.64
					0.63	0.74	0.67
					0.7	0.65	0.79
					0.67	0.77	0.72
					0.67	0.67	0.64
					0.74	0.65	0.7
					0.77	0.68	0.66
					0.76	0.87	0.7

## Sheet: Fig 2F
	LVIDd, 4 mo
				Myh6-Cre	Rac1 cKI/cKI; --	Rac1 cKI/cKI; Myh6-Cre
				4.36	3.56	3.89
				3.57	3.84	3.83
				4.21	3.16	3.33
				3.52	4.49	3.68
				4.49	3.29	3.52
				3.71	3.96	3.88
				3.18	3.88	4.01
				3.43	3.54	4.04

## Sheet: Fig 2G
	Est LV Mass / BW, 4 mo
				Myh6-Cre	Rac1 cKI/cKI; --	Rac1 cKI/cKI; Myh6-Cre
				4.06	4.56	4.18
				3.65	5.06	5.03
				4.13	3.33	4.49
				4.16	5.69	3.7
				4.44	4.14	3.97
				5.12	4.24	4.37
				3.87	4.39	4.32
				3.46	4.37	4.2

## Sheet: Fig 3B
				Myh6-Cre		Rac1 cKI/cKI; --		Rac1 cKi/cKI; Myh6-Cre
				Saline	AngII	Saline	AngII	Saline	AngII
				4.66	5.61	4.61	6.09	3.98	8.91
				4.79	6.56	4.47	5.84	4.51	10.82
				4.68	6.34	4.37	6.11	4.85	8.69
				4.55	5.31	4.9	5.65	4.2	7.22
				4.67	7.3	4.79	6.57	4.79	6.4
				4.71	6.19	5.04	6	4.92	5.79
				4.8	5.93	4.46	5.55	4.73	8.29
					6.48	5.31	6.17	4.6	7.38
					5.74	5.09	6.17	4.77	9.1
					6.86		7.23		6.77
					6.26		7.21		9.48
							6.78		6.48
							6.36		6.51
							6.31
							6.6

[truncated: 65 more sheets: Fig 3C, Fig 3D, Fig 3E, Fig 3F, Fig 3G, Fig 3H, Fig 4B, Fig 4C, Fig 4D, Fig 4E, Fig 4F, Fig 4H, Fig 4I, Fig 5B, Fig 5C, Fig 5D, Fig 5F LVIDd, Fig 5G LVIDs, Fig 5H, Fig 6B …]
